# Supplementary material for: Integrative omics to detect bacteremia in patients with febrile neutropenia
Source: PLoS One. 2018 May 16;13(5):e0197049. doi: 10.1371/journal.pone.0197049 (PMC5955575; doi:10.1371/journal.pone.0197049)
Supplement: S1 Dataset — (CSV) [file pone.0197049.s003.csv]

SUBJECT_ID	AGE	BMI	GENDER	GROUP_DESCRIPTION	Tmax	ANC	ALC	MASCC	ASCO	IDSA	Solid.vs..Liquid	Cancer	Abx.Prior.to.Blood.Draw.	Bug.type.	ACTB	ATP5F1	DDX5	EEF1G	GAPDH	NCL	OAZ1	PPIA	RPL38	RPL6	RPS7	SLC25A3	SOD1	TBP	YWHAZ	A2M	ABCA2	ABCA3	ABCA4	ABCA5	ABCA9	ABCB11	ABCB4	ABCB5	ABCB6	ABCC1	ABCC10	ABCC11	ABCC12	ABCC2	ABCC3	ABCC4	ABCC5	ABCC6	ABCD1
7	63	26.6	F	Control	101.4	0.06	0.19	19	high	high	solid	Gynecological	No		14.2488	9.174	12.8208	13.4278	14.6884	11.6741	14.409	9.0821	14.8849	11.9934	13.1257	11.8302	11.9335	7.1445	13.2554	7.4341	5.6214	7.0564	7.7753	7.9445	7.2073	0	7.8945	7.8295	7.0335	9.8867	8.4985	7.8026	8.1178	5.4241	9.5048	7.8558	7.1658	7.0789	7.5354
8	66	27.2	M	Control	100.5	0.25	0.87	24	high	low	solid	Male reproductive cancers	Yes		13.8362	9.2019	12.6168	13.0835	14.2502	11.4383	13.6812	9.6295	14.3988	12.1677	12.9414	11.446	11.136	7.0536	12.8714	6.9786	5.9435	7.5021	7.4913	7.9652	7.6153	1.2298	8.4152	7.4805	7.1387	10.0678	8.3213	7.8352	8.3333	4.2086	8.556	8.07	7.7921	7.1387	6.9475
9	62	34	M	Control	102.2	0.65	0.22	15	high	high	liquid	Hematological	Yes		14.1776	8.982	12.8658	12.6793	14.1717	10.9391	13.6709	9.3803	13.8119	11.9559	12.5149	11.5596	12.0135	7.6047	12.8949	7.6047	6.5136	7.2738	7.7216	7.8665	7.681	0	8.5064	7.6306	6.9013	9.6674	8.5432	7.515	8.4877	3.5314	8.7734	7.16	8.0692	7.4964	7.7612
10	27	21.8	F	Control	101.2	0.08	0.29	16	high	high	solid	Breast	No		13.9118	8.8144	13.0792	13.3192	14.523	11.006	11.8558	9.378	13.843	11.9777	12.672	11.3967	10.991	7.4122	13.0202	7.3302	5.9847	7.3615	8.1813	7.4803	7.9607	0	8.6468	6.8609	7.8101	10.1494	8.1813	8.001	7.8474	2.1788	9.4232	6.7071	8.0846	7	7.052
11	39	27.5	M	Case	103	0.01	0.17	17	high	high	liquid	Hematological	Yes	N	13.6557	8.8937	12.7796	14.1434	14.3262	12.5691	13.4021	9.3801	14.8777	12.5097	13.7299	12.026	11.829	7.2774	12.7142	7.8489	6.9027	7.3674	8.0555	7.7995	8.0189	0	7.9494	7.1253	7.5577	10.2431	8.2254	7.7778	7.91	5.2744	8.0615	7.6875	7.9687	7.377	6.5905
12	66	24.7	M	Case	102	0.46	0.07	16	high	high	solid	Other	Yes	N	14.9056	9.0626	12.3732	12.5121	14.6685	10.5934	13.9188	9.1918	13.6852	11.2163	12.3137	11.2718	11.2401	7.1016	13.2224	7.9408	6.742	8.1085	7.9612	7.9813	8.0076	3.7885	7.8343	7.8778	6.3051	10.3587	8.4631	7.7352	7.8921	4.7971	8.7938	7.6952	7.9746	6.558	7.2635
13	76	22.4	M	Case	102.5	0.28	0.06	13	high	high	liquid	Hematological	Yes	N	14.0831	8.8875	12.2314	12.1479	14.0937	10.4276	11.9677	9.0711	13.0157	11.3808	12.088	11.2849	10.6626	7.4068	12.619	8.0845	5.9678	8.2774	8.3968	7.5057	7.8025	0	8.362	7.5983	7.8197	9.5444	8.2836	7.9347	8.6959	6.0862	8.2711	7.0898	8.3561	6.8089	6.6255
14	20	25.3	M	Control	100.7	0.41	0.19	21	high	low	liquid	Hematological	Yes		14.0864	9.1296	12.8547	12.7529	13.2321	11.2495	14.9155	9.3331	14.7081	11.7821	12.9684	10.8979	11.3011	6.9166	12.9302	7.7358	5.9578	7.8417	8.1576	7.9031	8.1386	3.2834	8.1888	7.8259	7.4976	9.6812	8.0732	8.0732	7.9977	3.9979	8.9336	8.3185	8.363	7.3619	7.6125
15	25	25.9	M	Control	101	0.07	1.39	18	high	high	solid	Male reproductive cancers	Yes		14.661	9.1023	13.0952	13.3998	15.4388	11.5245	13.8038	9.5092	14.017	11.9423	13.0882	11.9256	11.434	7.4371	13.2083	7.062	6.2869	7.3395	7.9614	8.1858	7.6797	2.1377	7.9679	7.2456	8.0002	9.799	8.2025	7.5196	7.7873	4.7587	8.991	8.0002	8.2516	7.2564	7.6877
19	59	26.9	M	Case	100.8	0.06	0.68	23	high	low	liquid	Hematological	Yes	P	14.0126	9.12	13.1061	14.0458	14.5696	12.846	13.1614	9.7885	14.478	12.6322	13.4629	11.8185	13.4427	7.6243	13.5403	6.9061	6.5803	7.799	7.7063	8.0459	8.9145	0	8.8866	7.0002	8.5468	9.9216	8.4115	7.7379	7.9749	6.6316	7.5639	7.8065	8.0522	6.5803	5.5953
22	56	24.6	M	Control	101.1	0.9	1.08	18	high	high	solid	Esophageal	No		13.655	8.5079	12.6042	13.2486	13.7893	11.3793	12.7907	9.5736	14.0309	11.6883	12.7958	11.4297	11.5498	7.6182	12.9211	7.3271	6.4391	7.8035	8.2629	7.751	7.9561	0	8.6145	8.0405	7.0406	9.7742	8.1459	8.2676	8.4473	4.9504	9.0433	7.9328	8.3271	7.3712	6.4391
24	59	29.4	F	Control	100.5	0.72	0.21	21	low	high	solid	Lung	Yes		14.2006	8.678	12.2584	12.953	14.1205	10.9334	12.3254	9.4991	13.4154	11.4348	12.6379	11.4543	10.8051	7.2497	13.1523	7.7373	6.8715	7.8372	8.3522	8.0481	8.4182	0	8.4182	7.6751	7.2918	9.3892	7.8085	7.9146	8.2871	5.6057	9.3014	6.6948	8.2191	7.4262	6.6948
25	55	27.9	M	Control	100.5	0.18	0.85	16	high	high	liquid	Hematological	No		13.4681	8.8134	12.2396	12.7777	13.3098	11.0437	13.3677	9.4211	13.8582	11.6909	12.7861	10.9306	10.9087	7.1379	12.528	7.6628	6.9524	7.8141	8.3499	8.0553	8.0469	3.4652	8.4553	7.9099	7.215	9.6026	8.0342	7.9998	8.4836	4.924	8.8233	8.387	8.377	7.7115	7.2074
27	24	34.5	F	Control	102	0.04	0.23	23	high	high	solid	Other	Yes		13.826	9.052	12.9841	13.4943	13.5586	11.371	11.3551	9.4503	14.2971	12.0644	13.1771	11.2336	10.8121	7.3956	12.7779	7.8364	7.108	7.7276	7.9777	8.3429	7.0414	2.3646	7.9088	7.6894	7.4985	10.074	8.3943	8.135	8.9669	4.4881	9.2204	7.2193	8.1244	7.3412	5.9987
28	33	27.3	F	Control	101	0.6	0.49	21	low	low	solid	Breast	No		14.1389	8.9076	12.7173	13.2293	14.9126	11.1436	12.3695	9.4593	13.8347	11.7662	12.8814	11.5747	11.0273	7.3035	12.9587	6.8612	6.5116	7.8503	7.6794	7.7972	7.5914	0	8.2779	7.7824	7.1655	9.7611	8.2779	7.8738	8.5443	4.9696	8.9874	6.6044	8.4691	7.7623	7.7471
30	65	29.7	M	Case	101.6	0.01	0.52	16	high	high	liquid	Hematological	Yes	P	13.8691	8.4442	13.0043	13.219	13.302	11.3486	12.7451	9.7207	13.9024	12.2564	12.9947	10.6889	11.8087	7.7686	13.1757	6.7876	7.5243	7.3764	7.8594	7.7498	8.1214	0	8.452	8.0201	7.8298	9.8473	7.9168	8.1408	7.8998	3.8291	10.5137	7.9829	7.9667	7.7995	6.3438
31	51	27.5	M	Control	102.2	0.26	0.15	19	high	high	solid	Skin	Yes		13.8643	8.7878	12.4852	12.1129	13.3493	10.8148	14.2076	9.3178	13.4802	11.0186	11.9496	10.4837	10.6254	7.5407	12.8026	7.2271	6.582	7.8949	8.1513	7.5235	7.4974	0	8.6321	7.5745	7.0343	9.5002	8.0166	8.059	8.2746	6.4609	8.6321	8.2899	8.7402	7.0343	6.2472
33	61	23.8	F	Control	100.5	0.14	0.13	17	high	high	liquid	Hematological	Yes		14.1416	8.6945	12.2563	13.1397	13.5863	11.5715	15.1914	9.596	15.2407	11.632	13.4453	11.0779	13.1251	7.4272	12.7407	6.6999	7.8001	7.3266	7.9931	8.156	7.6623	2.7656	7.9682	8.0013	8.6844	9.4361	7.3135	8.1706	8.4472	4.4129	9.1825	8.5059	8.0651	7.4868	6.5738
34	67	21.4	F	Control	102.8	0.77	0.81	17	high	high	liquid	Hematological	Yes		13.5916	8.5092	12.1912	12.2084	13.6146	10.7919	13.4185	9.4515	13.3709	11.4769	12.3259	10.9612	10.7141	6.8143	12.4413	7.3801	6.5915	8.0399	7.7474	8.0208	7.9555	2.1537	8.4345	8.071	7.0947	9.4419	8.0272	7.9353	8.3607	5.7209	9.0497	6.8861	8.0648	7.5402	6.7693
36	40	19.6	F	Control	100.5	0.02	0.1	23	high	high	liquid	Hematological	Yes		14.494	8.938	12.5122	12.5644	14.6392	11.0386	13.202	9.1365	13.4965	11.4109	12.3951	11.3332	11.8842	7.1963	12.8433	7.7079	7.2536	7.5025	7.1766	7.5941	7.4625	4.5722	7.7812	6.7682	7.0636	9.4685	8.2156	7.6161	7.8997	3.9876	9.6033	8.9322	8.2997	7.438	8.2059
38	57	22.6	F	Control	102	0.25	0.91	21	low	low	solid	Other	No		13.8038	8.8082	12.6571	12.9281	13.3135	11.4017	14.6115	9.5987	14.1602	12.006	12.9943	11.16	11.3204	7.3274	12.7366	7.4911	6.743	7.4555	8.1732	7.9962	8.1013	0.9084	8.1286	7.657	7.4337	9.6358	8.1949	8.1241	8.2541	4.904	8.7119	8.0874	8.0592	7.3195	6.695
40	52	21.6	M	Control	101.2	0.04	1.8	16	high	high	solid	Esophageal	Yes		14.2279	9.0556	13.1398	13.0476	14.4306	11.4489	13.4348	9.6433	14.0635	11.8724	12.7645	11.61	11.8043	7.5061	13.0223	6.8058	6.9627	7.4475	7.5438	7.9709	7.33	1.3824	8.0648	7.3082	6.8058	9.7682	8.9703	7.741	8.157	5.1188	9.5458	7.741	7.8555	6.8864	7.2331
41	61	27.8	F	Control	100.7	0.12	0.01	17	high	high	liquid	Hematological	Yes		14.3217	9.0656	12.503	12.21	13.895	10.1908	13.5289	8.7924	13.5125	11.3179	12.0618	11.0385	10.7003	0	12.6624	8.4897	7.1623	6.308	8.5836	8.5995	8.1282	4.5704	7.7629	6.5895	6.6107	9.2722	7.9488	8.1787	8.7784	1.9429	9.6925	7.3626	7.9817	7.4117	7.2858
46	26	18.4	M	Control	103.3	0.41	0.18	5	high	high	liquid	Hematological	Yes		13.0811	8.9222	11.7706	11.9204	12.8931	10.2874	10.7663	9.3881	12.4566	11.5145	12.1186	10.4484	10.1952	7.7483	12.3732	7.7448	7.2095	7.6397	8.6153	7.9097	8.5746	0.6036	8.8132	7.9647	7.4641	9.4559	7.6017	8.2668	8.4999	4.6676	8.1156	6.9063	8.0293	7.4726	6.2928
47	NA	NA	NA	control	103	0.17	0.35	17	high	high	liquid	Hematological	Yes		14.966	9.0302	12.754	13.4849	15.4152	11.8781	12.294	9.8218	13.9334	11.6903	13.0118	11.8631	10.9492	7.459	13.2206	7.0405	7.5014	7.3569	7.7176	8.0636	8.01	0.808	7.9931	6.7295	7.3503	9.8549	8.2388	7.7681	7.9717	5.9846	8.4394	7.6863	8.3156	7.136	6.7797
48	50	26.5	M	Case	102	0.01	0.48	17	high	high	liquid	Hematological	Yes	B	12.7308	8.8037	13.2452	13.6581	12.9328	11.5525	10.894	9.7725	14.3383	12.3119	13.2612	11.3061	11.477	5.9914	12.8213	7.9303	7.0637	7.39	8.1909	8.1378	8.4274	0	8.9229	7.6827	7.6287	9.6906	8.6551	8.7466	9.1216	4.1373	7.377	6.9093	8.534	7.5783	6.835
49	56	24.8	M	Case	101.6	0.1	0.17	5	high	high	liquid	Hematological	Yes	P	14.1174	9.0513	12.639	12.819	14.4362	11.2009	12.2537	9.1718	13.3994	11.7635	12.4452	11.6273	10.8934	7.3351	13.0025	6.5945	7.4401	7.3802	8.0026	8.1402	7.639	3.4098	8.4519	7.9016	7.755	9.4604	8.2385	7.822	8.1918	5.5214	8.8412	7.7026	8.5341	7.6982	7.1322
52	28	18.1	M	control	100.5	0.08	0.51	18	high	high	liquid	NA	Yes		14.3618	8.4771	12.8939	12.3844	13.9858	10.8477	12.5544	9.1207	13.4843	11.4259	12.2969	11.3978	10.4604	7.1035	12.9055	7.5392	6.4237	7.7676	7.889	7.7203	8.5672	3.9702	8.3016	8.0295	7.2437	9.4503	8.2571	7.7591	7.9499	5.7705	9.9649	7.8812	8.1639	7.0209	8.3447
53	41	30.3	F	control	102	0.03	1.51	21	high	low	solid	Gynecological	Yes		14.0709	9.091	13.277	12.9064	13.99	11.7112	12.4655	9.5115	13.9089	11.8583	12.8473	11.4141	11.3416	7.6331	13.1966	7.1707	6.9766	7.1551	7.9678	8.0881	8.1761	0	8.5697	6.9884	7.3917	9.7491	8.2712	8.0292	8.1315	5.1592	9.8882	7.6331	8.1045	7.0347	6.2609
[truncated: 2,524 more columns]
